# Supplementary material for: Bat responses to changes in forest composition and prey abundance depend on landscape matrix and stand structure
Source: Sci Rep. 2021 May 19;11:10586. doi: 10.1038/s41598-021-89660-z (PMC8134465; doi:10.1038/s41598-021-89660-z)
Supplement: Supplementary file 1 — Supplementary Information 1. [file 41598_2021_89660_MOESM1_ESM.xlsx]

## Sheet: local
	SiteID	canOpenness	groundCover	shrubCover	treeCover1	treeCover2	BAdec	BAcon	BAtot	PercDecTree	Sdeadtree	Ldeadtree	deadtrees
	Aig_01_mix	15.2846	22.2222	100	100	0	22.5	16	38.5	58.4416	0	0	0
	Aig_01_res	12.8609	33.3333	55.5556	100	0	0	46	46	0	0	0	0
	Aig_02_mix	13.4638	44.4444	100	88.8889	33.3333	20	18	38	52.6316	1	1	2
	Aig_02_res	14.6739	0	88.8889	88.8889	0	9	43	52	17.3077	1	0	1
	Aig_03_mix	14.9883	33.3333	100	100	0	14.5	35	49.5	29.2929	0	0	0
	Aig_03_res	17.3526	44.4444	22.2222	88.8889	0	4	50	54	7.40741	1	1	2
	Aig_04_mix	13.0939	11.1111	100	100	0	35.5	0	35.5	100	0	0	0
	Aig_04_res	19.743	88.8889	44.4444	88.8889	0	2.5	38	40.5	6.17284	2	1	3
	Aig_05_mix	17.6616	22.2222	100	100	0	18.5	8	26.5	69.8113	0	0	0
	Aig_05_res	15.8981	0	33.3333	100	0	8.5	44	52.5	16.1905	0	0	0
	Aig_06_mix	15.6877	66.6667	100	100	22.2222	21	7	28	75	1	0	1
	Aig_06_res	15.072	11.1111	33.3333	100	33.3333	2.5	51	53.5	4.6729	0	0	0
	Aig_07_mix	15.0446	33.3333	77.7778	100	0	27	0	27	100	2	0	2
	Aig_07_res	16.0745	66.6667	55.5556	77.7778	0	1.5	32.5	34	4.41176	0	3	3
	Aig_08_mix	13.2866	66.6667	100	100	0	22	21.5	43.5	50.5747	1	0	1
	Aig_08_res	17.1098	55.5556	77.7778	88.8889	0	1	35	36	2.77778	0	0	0
	Aig_09_mix	10.3447	0	100	100	0	43.5	2.5	46	94.5652	0	0	0
	Aig_09_res	14.4895	66.6667	77.7778	77.7778	0	0	36	36	0	0	0	0
	Aig_10_mix	13.9063	22.2222	77.7778	100	0	25	1	26	96.1538	0	0	0
	Aig_10_res	17.7398	100	55.5556	66.6667	0	2	39	41	4.87805	0	0	0
	Aig_11_mix	16.6964	44.4444	100	66.6667	0	30	9.5	39.5	75.9494	0	0	0
	Aig_11_res	17.0417	100	33.3333	100	55.5556	0	31.5	31.5	0	0	1	1
	Aig_12_mix	14.983	100	100	100	0	20	14	34	58.8235	1	0	1
	Aig_12_res	19.7878	100	77.7778	66.6667	0	3.5	22	25.5	13.7255	0	0	0
	Aig_13_mix	14.8162	22.2222	88.8889	88.8889	0	32.5	2	34.5	94.2029	0	0	0
	Aig_13_res	15.0041	22.2222	44.4444	100	55.5556	5	46	51	9.80392	5	0	5
	Bou_01_mix	16.546	100	100	22.2222	0	21.5	9	30.5	70.4918	0	1	1
	Bou_01_res	16.3678	100	100	88.8889	0	3	39	42	7.14286	0	0	0
	Bou_02_mix	16.9342	44.4444	100	88.8889	0	10	13.5	23.5	42.5532	0	0	0
	Bou_02_res	17.4737	22.2222	33.3333	100	33.3333	0	42.5	42.5	0	1	1	2
	Bou_03_mix	16.2266	77.7778	88.8889	100	66.6667	10	13.5	23.5	42.5532	1	0	1
	Bou_03_res	15.2421	11.1111	77.7778	100	0	0.5	38.5	39	1.28205	0	0	0
	Bou_04_mix	12.4958	0	88.8889	100	0	15	2.5	17.5	85.7143	0	0	0
	Bou_04_res	16.4841	11.1111	55.5556	100	22.2222	0	42.5	42.5	0	0	0	0
	Bou_05_mix	17.5512	66.6667	88.8889	100	0	16	17.5	33.5	47.7612	0	0	0
	Bou_05_res	14.1788	66.6667	33.3333	100	55.5556	3	33	36	8.33333	0	0	0
	Bou_06_mix	13.8765	44.4444	100	88.8889	77.7778	25	9	34	73.5294	1	1	2
	Bou_06_res	15.5975	11.1111	66.6667	100	22.2222	0.5	36	36.5	1.36986	0	0	0
	Bou_07_mix	13.1425	44.4444	66.6667	100	33.3333	13	28	41	31.7073	0	1	1
	Bou_07_res	24.9889	100	66.6667	88.8889	77.7778	0	18.5	18.5	0	1	0	1
	Bou_08_mix	13.7528	77.7778	44.4444	100	66.6667	28	16.5	44.5	62.9213	1	0	1
	Bou_08_res	22.4214	66.6667	11.1111	77.7778	33.3333	0.5	31.5	32	1.5625	0	0	0

## Sheet: landscape
	SiteID	PercDecFor	forestCover	patchArea	edgeDensity	nPatchForest
	Aig_01_mix	24.9598	75.2094	19.3442	56.4103	12
	Aig_01_res	17.0799	82.7107	23.5964	71.5105	11
	Aig_02_mix	35.7535	94.5225	29.615	47.1289	10
	Aig_02_res	33.4143	82.5867	14.6372	88.6503	18
	Aig_03_mix	42.8682	74.2693	11.1105	64.0907	21
	Aig_03_res	32.9457	56.4128	7.088	62.9899	25
	Aig_04_mix	76.9133	87.391	18.2887	99.5064	15
	Aig_04_res	74.6714	85.7261	15.8135	107.429	17
	Aig_05_mix	23.5595	92.698	48.5183	44.3659	6
	Aig_05_res	30.0691	93.5578	58.76	44.1265	5
	Aig_06_mix	34.1935	88.7969	31.0544	70.2386	9
	Aig_06_res	24.9676	83.5834	18.7321	70.3593	14
	Aig_07_mix	47.7246	63.9597	4.013	104.11	50
	Aig_07_res	50.6631	59.7917	4.08196	103.214	46
	Aig_08_mix	26.9738	62.461	3.84039	76.5165	51
	Aig_08_res	16.9839	78.2932	7.45606	78.6431	33
	Aig_09_mix	38.1444	90.659	71.1225	45.7935	4
	Aig_09_res	36.7353	86.7389	11.8343	60.1001	23
	Aig_10_mix	32.6983	69.5037	6.06472	130.37	36
	Aig_10_res	35.4574	72.0159	8.69731	125.541	26
	Aig_11_mix	6.41116	94.1935	15.5637	57.677	19
	Aig_11_res	5.57516	94.8188	23.0508	54.1858	13
	Aig_12_mix	17.7555	85.8953	11.2296	108.177	24
	Aig_12_res	17.2319	82.1269	12.341	102.082	21
	Aig_13_mix	49.9797	78.3824	6.46	116.864	38
	Aig_13_res	41.5263	74.6452	4.78125	107.547	48
	Bou_01_mix	37.547	63.4181	8.29083	97.9524	24
	Bou_01_res	38.0716	68.716	7.01133	103.657	30
	Bou_02_mix	36.4839	71.4627	5.45854	130.136	41
	Bou_02_res	19.3017	77.9371	6.982	109.133	35
	Bou_03_mix	34.1371	91.1689	28.677	60.0134	10
	Bou_03_res	40.4828	83.6694	30.8522	71.0006	9
	Bou_04_mix	38.2835	89.2	28.109	75.4513	10
	Bou_04_res	25.9266	90.9167	25.9636	69.3927	11
	Bou_05_mix	14.8947	92.7249	48.48	30.051	6
	Bou_05_res	21.9201	92.3966	36.2587	38.3488	8
	Bou_06_mix	64.7997	92.2864	32.21	57.1146	9
	Bou_06_res	53.89	94.85	37.225	43.4132	8
	Bou_07_mix	56.3455	70.6198	9.61696	88.3253	23
	Bou_07_res	54.2632	63.8145	5.89941	89.635	34
	Bou_08_mix	37.0434	84.3888	22.0675	71.4991	12
	Bou_08_res	32.23	86.3273	27.096	69.8363	10

## Sheet: description
	local	Site	Site id
		canOpenness	% of canopy openess calculated with the "sky" R package
		groundCover	Ground vegetation cover; Stratiscope method: 0-1 m
		shrubCover	Shrub cover; Stratiscope method: 1-8 m
		treeCover1	Tree cover; Stratiscope method: 8-20 m
		treeCover2	Tree cover; Stratiscope method: >20 m
		BAdec	Basal area of deciduous trees
		BAcon	Basal area of coniferous trees
		BAtot	Total live tree basal area
		PercDecTree	% of deciduous tree
		Sdeadtree	Basal area of standing dead trees
		Ldeadtree	Basal area of lying dead trees
		deadtrees	Total dead tree basal area
	landscape	Site	Site id
		PercDecFor	% of deciduous forest within the forested landscape area at 1 km radius scale
		forestCover	% of forested area at 1 km radius scale
		patchArea	Mean area of forest patches at 1 km radius scale (ha)
		edgeDensity	Density of forest edges at 1 km radius scale(m/ha)
		nPatchForest	Number of forest patches at 1 km radius scale
