# Supplementary material for: Bat responses to changes in forest composition and prey abundance depend on landscape matrix and stand structure
Source: Sci Rep. 2021 May 19;11:10586. doi: 10.1038/s41598-021-89660-z (PMC8134465; doi:10.1038/s41598-021-89660-z)
Supplement: Supplementary file 2 — Supplementary Information 2. [file 41598_2021_89660_MOESM2_ESM.xlsx]

## Sheet: bat activity
				Species-specific bat activity
PairID	SiteID	SiteNightID	Night	Pip50	Pip10	Barb50	Barb10	Hyp50	Hyp10	Nyc50	Nyc10	Plec50	Plec10	Lhb50	Lhb10	Pnk10	Pnk50	PigMin50	PigMin10	MyoNat50	MyoNat10
Aig_01	Aig_01_mix	Aig_01_mixN1	1	0	0	0	0	1	0	4	1	0	0	0	0	0	0	2	0	0	0
Aig_01	Aig_01_mix	Aig_01_mixN2	2	0	0	0	0	1	0	4	1	0	0	0	0	0	0	2	0	0	0
Aig_01	Aig_01_rxs	Aig_01_rxsN1	1	1	1	0	0	0	0	2	0	5	1	0	0	0	0	0	0	1	1
Aig_01	Aig_01_rxs	Aig_01_rxsN2	2	1	1	0	0	0	0	2	0	11	5	0	0	0	0	1	0	2	2
Aig_02	Aig_02_mix	Aig_02_mixN1	1	4	4	0	0	0	0	13	7	0	0	1	1	0	0	0	0	1	1
Aig_02	Aig_02_mix	Aig_02_mixN2	2	3	3	0	0	0	0	10	9	0	0	2	2	0	0	0	0	0	0
Aig_02	Aig_02_rxs	Aig_02_rxsN1	1	9	9	0	0	8	5	4	4	3	2	0	0	0	0	0	0	0	0
Aig_02	Aig_02_rxs	Aig_02_rxsN2	2	12	12	6	5	29	19	21	20	2	1	1	1	0	1	1	0	0	0
Aig_03	Aig_03_mix	Aig_03_mixN1	1	13	14	0	0	3	2	14	9	1	0	3	2	0	1	3	0	2	2
Aig_03	Aig_03_mix	Aig_03_mixN2	2	7	8	1	1	1	0	19	18	0	0	5	5	0	0	0	0	3	3
Aig_03	Aig_03_rxs	Aig_03_rxsN1	1	431	432	24	21	1	0	5	3	10	0	0	0	0	13	12	9	0	0
Aig_03	Aig_03_rxs	Aig_03_rxsN2	2	247	255	6	6	2	0	12	11	0	0	0	0	0	1	22	16	0	0
Aig_04	Aig_04_mix	Aig_04_mixN1	1	0	0	0	0	1	0	9	5	0	0	1	1	0	0	5	0	0	0
Aig_04	Aig_04_mix	Aig_04_mixN2	2	0	0	0	0	0	0	1	1	0	0	0	0	0	0	0	0	0	0
Aig_04	Aig_04_rxs	Aig_04_rxsN1	1	349	353	4	3	34	26	16	15	0	0	41	3	0	25	48	36	0	0
Aig_04	Aig_04_rxs	Aig_04_rxsN2	2	280	285	1	1	4	1	3	3	6	0	9	0	0	5	39	32	2	2
Aig_05	Aig_05_mix	Aig_05_mixN1	1	2	3	2	1	2	0	40	23	0	0	3	3	1	31	NA	NA	1	0
Aig_05	Aig_05_mix	Aig_05_mixN2	2	0	2	1	1	1	0	50	25	1	0	1	1	1	29	NA	NA	2	2
Aig_05	Aig_05_rxs	Aig_05_rxsN1	1	1	1	4	4	2	2	5	3	6	4	0	0	0	0	6	0	0	0
Aig_05	Aig_05_rxs	Aig_05_rxsN2	2	6	10	2	2	5	3	14	10	4	4	0	0	0	2	2	0	0	0
Aig_06	Aig_06_mix	Aig_06_mixN1	1	5	7	0	0	0	0	16	14	0	0	0	0	0	0	14	1	0	0
Aig_06	Aig_06_mix	Aig_06_mixN2	2	9	14	0	0	0	0	47	36	1	0	0	0	0	0	13	1	1	1
Aig_06	Aig_06_rxs	Aig_06_rxsN1	1	20	20	4	3	3	0	55	42	9	3	6	0	0	0	46	28	3	3
Aig_06	Aig_06_rxs	Aig_06_rxsN2	2	16	16	9	8	2	2	57	37	7	1	2	0	0	0	86	45	2	2
Aig_07	Aig_07_mix	Aig_07_mixN1	1	2	3	3	3	0	0	6	4	2	0	0	0	0	1	2	0	5	5
Aig_07	Aig_07_mix	Aig_07_mixN2	2	6	7	2	1	0	0	6	4	2	0	1	1	0	24	5	0	7	6
Aig_07	Aig_07_rxs	Aig_07_rxsN1	1	236	246	33	29	1	0	31	23	2	0	0	0	0	29	37	31	0	0
Aig_07	Aig_07_rxs	Aig_07_rxsN2	2	268	284	26	22	2	0	18	11	1	0	0	0	0	13	61	45	0	0
Aig_08	Aig_08_mix	Aig_08_mixN1	1	20	23	13	13	0	0	18	15	0	0	1	0	0	0	5	1	2	2
Aig_08	Aig_08_mix	Aig_08_mixN2	2	100	105	4	3	0	0	7	5	0	0	2	1	0	1	25	2	8	6
Aig_08	Aig_08_rxs	Aig_08_rxsN1	1	74	78	3	2	5	0	6	5	2	1	0	0	0	0	1	0	2	2
Aig_08	Aig_08_rxs	Aig_08_rxsN2	2	99	103	1	1	7	4	7	6	3	0	0	0	0	4	7	0	1	0
Aig_09	Aig_09_mix	Aig_09_mixN1	1	2	3	4	3	0	0	13	7	0	0	0	0	0	1	10	0	3	3
Aig_09	Aig_09_mix	Aig_09_mixN2	2	14	19	1	1	4	1	20	15	1	0	0	0	0	2	17	1	0	0
Aig_09	Aig_09_rxs	Aig_09_rxsN1	1	4	6	1	1	7	5	4	2	2	0	2	2	0	1	0	0	1	1
Aig_09	Aig_09_rxs	Aig_09_rxsN2	2	18	23	8	8	43	29	2	2	4	1	0	0	0	2	5	0	1	0
Aig_10	Aig_10_mix	Aig_10_mixN1	1	150	152	21	19	0	0	3	1	0	0	0	0	0	0	1	0	8	5
Aig_10	Aig_10_mix	Aig_10_mixN2	2	266	267	20	19	0	0	0	0	0	0	0	0	0	0	2	0	14	5
Aig_10	Aig_10_rxs	Aig_10_rxsN1	1	215	217	2	2	0	0	8	6	4	0	0	0	0	0	3	0	3	3
Aig_10	Aig_10_rxs	Aig_10_rxsN2	2	242	246	8	8	5	4	4	3	2	0	0	0	0	0	10	1	3	3
Aig_11	Aig_11_mix	Aig_11_mixN1	1	11	15	13	10	2	0	11	8	1	0	7	6	0	0	19	1	1	1
Aig_11	Aig_11_mix	Aig_11_mixN2	2	1	2	3	3	0	0	7	0	0	0	5	5	0	0	4	0	2	2
Aig_11	Aig_11_rxs	Aig_11_rxsN1	1	226	234	58	46	1	0	9	5	1	0	2	1	0	1	15	1	1	1
Aig_11	Aig_11_rxs	Aig_11_rxsN2	2	336	339	97	82	0	0	4	3	1	0	1	1	0	0	21	5	2	1
Aig_12	Aig_12_mix	Aig_12_mixN1	1	3	9	15	9	1	0	3	0	2	0	5	3	0	2	0	0	6	5
Aig_12	Aig_12_mix	Aig_12_mixN2	2	10	16	2	0	0	0	3	0	0	0	3	2	0	2	0	0	5	4
Aig_12	Aig_12_rxs	Aig_12_rxsN1	1	5	13	16	15	0	0	2	0	0	0	16	9	0	0	4	1	6	1
Aig_12	Aig_12_rxs	Aig_12_rxsN2	2	10	14	12	12	0	0	1	0	2	1	14	7	0	2	3	1	5	3
Aig_13	Aig_13_mix	Aig_13_mixN1	1	1	2	0	0	0	0	32	31	0	0	5	0	0	35	7	0	0	0
Aig_13	Aig_13_mix	Aig_13_mixN2	2	2	3	1	0	0	0	29	25	0	0	8	0	0	10	8	0	0	0
Aig_13	Aig_13_rxs	Aig_13_rxsN1	1	33	61	13	11	4	3	10	9	2	0	4	2	7	19	7	2	0	0
Aig_13	Aig_13_rxs	Aig_13_rxsN2	2	78	106	18	13	0	0	5	4	0	0	2	2	5	15	10	1	1	0
Bou_01	Bou_01_mix	Bou_01_mixN1	1	26	26	5	4	7	3	34	31	1	0	0	0	0	0	8	2	2	2
Bou_01	Bou_01_mix	Bou_01_mixN2	2	11	15	1	1	10	4	75	68	1	0	114	1	0	3	11	1	4	4
Bou_01	Bou_01_rxs	Bou_01_rxsN1	1	8	13	2	2	0	0	8	5	1	0	10	10	0	1	1	0	2	1
Bou_01	Bou_01_rxs	Bou_01_rxsN2	2	2	3	0	0	0	0	13	11	0	0	3	3	0	0	0	0	10	10
Bou_02	Bou_02_mix	Bou_02_mixN1	1	8	9	2	2	0	0	11	9	3	0	2	2	0	0	3	1	0	0
Bou_02	Bou_02_mix	Bou_02_mixN2	2	4	6	0	0	6	1	21	17	2	1	4	4	0	1	0	0	0	0
Bou_02	Bou_02_rxs	Bou_02_rxsN1	1	3	3	0	0	0	0	4	3	1	0	2	1	0	1	0	0	0	0
Bou_02	Bou_02_rxs	Bou_02_rxsN2	2	0	1	1	1	1	0	3	1	0	0	1	1	0	0	0	0	2	2
Bou_03	Bou_03_mix	Bou_03_mixN1	1	8	8	6	6	0	0	58	53	0	0	1	1	0	1	25	11	1	0
Bou_03	Bou_03_mix	Bou_03_mixN2	2	54	57	9	7	0	0	61	54	0	0	5	5	0	2	62	16	2	2
Bou_03	Bou_03_rxs	Bou_03_rxsN1	1	15	17	5	4	3	2	35	32	3	0	0	0	0	1	10	4	0	0
Bou_03	Bou_03_rxs	Bou_03_rxsN2	2	12	12	5	4	2	2	30	21	7	1	3	0	0	1	1	1	2	1
Bou_04	Bou_04_mix	Bou_04_mixN1	1	0	1	2	2	0	0	11	10	0	0	0	0	0	0	1	0	1	1
Bou_04	Bou_04_mix	Bou_04_mixN2	2	0	0	1	1	0	0	12	10	1	0	0	0	0	0	0	0	3	3
Bou_04	Bou_04_rxs	Bou_04_rxsN1	1	2	2	0	0	4	1	3	3	0	0	1	0	0	0	3	2	0	0
Bou_04	Bou_04_rxs	Bou_04_rxsN2	2	1	1	0	0	2	1	4	2	0	0	1	0	0	1	3	1	4	3
Bou_05	Bou_05_mix	Bou_05_mixN1	1	2	5	3	2	6	3	15	7	1	0	0	0	1	1	9	2	2	2
Bou_05	Bou_05_mix	Bou_05_mixN2	2	3	6	5	4	19	9	5	3	0	0	0	0	6	17	10	2	0	0
Bou_05	Bou_05_rxs	Bou_05_rxsN1	1	61	71	14	10	9	4	1	0	0	0	6	0	0	0	1	0	4	3
Bou_05	Bou_05_rxs	Bou_05_rxsN2	2	73	76	18	14	5	2	6	3	0	0	0	0	0	1	6	0	4	4
Bou_06	Bou_06_mix	Bou_06_mixN1	1	0	1	0	0	0	0	38	31	0	0	7	7	0	4	0	0	13	11
Bou_06	Bou_06_mix	Bou_06_mixN2	2	0	1	0	0	0	0	35	25	0	0	2	1	0	4	2	0	9	8
Bou_06	Bou_06_rxs	Bou_06_rxsN1	1	7	8	6	5	0	0	38	31	2	0	3	1	0	0	1	0	7	7
Bou_06	Bou_06_rxs	Bou_06_rxsN2	2	7	9	28	25	4	0	15	8	1	0	3	3	0	0	4	0	12	11
Bou_07	Bou_07_mix	Bou_07_mixN1	1	40	43	0	0	0	0	10	5	0	0	1	1	0	3	21	18	2	2
Bou_07	Bou_07_mix	Bou_07_mixN2	2	50	52	0	0	0	0	14	8	0	0	0	0	0	1	31	25	3	2
Bou_07	Bou_07_rxs	Bou_07_rxsN1	1	61	69	15	14	9	5	21	14	3	0	12	5	23	37	27	15	0	0
Bou_07	Bou_07_rxs	Bou_07_rxsN2	2	80	93	16	14	164	118	40	25	2	0	3	2	61	101	43	31	0	0
Bou_08	Bou_08_mix	Bou_08_mixN1	1	3	4	39	35	0	0	25	17	0	0	0	0	0	4	26	24	5	5
Bou_08	Bou_08_mix	Bou_08_mixN2	2	25	25	45	41	0	0	36	24	0	0	4	3	0	7	120	105	6	6
Bou_08	Bou_08_rxs	Bou_08_rxsN1	1	17	19	4	4	2	1	30	30	0	0	1	1	1	4	58	49	3	2
Bou_08	Bou_08_rxs	Bou_08_rxsN2	2	24	32	6	3	11	1	24	13	0	0	2	1	6	30	53	32	2	2

## Sheet: description
	PairID	Pair unique identifier
	SiteID	Site unique identifier
	Night	Night of survey
	SiteNightID	Combinaison site ID and night of survey
	Pip	Pipistrellus pipistrellus activity
	Barb50	Barbastella barbastellus activity
	Hyp50	Hypsugo savii activity
	Nyc50	Nyctalus spp. activity
	Plec50	Plecotus spp. activity
	Lhb50	Rhinolophus hipposideros activity
	Pnk10	Pipistrellus nathusii/kuhlii activity
	PigMin50	Pipistrellus pygmaeus/Miniopterus schreibersii activity
	MyoNat50	Myotis nattereri activity
	50	50% maximum error risk tolerance during acoustic identification
	10	10% maximum error risk tolerance during acoustic identification
	Activity	Total number of 1-min intervals in which bat sequences of a given species (or species group) were recorded

## Sheet: moth abundance
		Moth abundance
PairID	SiteID	Wingspan <30 mm	Wingspan 30-40 mm	Wingspan> 40 mm	Total
Aig_01	Aig_01_mix	171	84	84	339
Aig_01	Aig_01_res	87	55	72	214
Aig_02	Aig_02_mix	207	119	151	477
Aig_02	Aig_02_res	66	71	48	185
Aig_03	Aig_03_mix	135	116	114	365
Aig_03	Aig_03_res	274	108	96	478
Aig_04	Aig_04_mix	86	35	55	176
Aig_04	Aig_04_res	90	64	69	223
Aig_05	Aig_05_mix	298	130	90	518
Aig_05	Aig_05_res	197	29	43	269
Aig_06	Aig_06_mix	307	125	131	563
Aig_06	Aig_06_res	143	43	38	224
Aig_07	Aig_07_mix	53	37	33	123
Aig_07	Aig_07_res	31	48	47	126
Aig_08	Aig_08_mix	47	42	90	179
Aig_08	Aig_08_res	17	55	46	118
Aig_09	Aig_09_mix	41	67	46	154
Aig_09	Aig_09_res	54	67	68	189
Aig_10	Aig_10_mix	42	30	30	102
Aig_10	Aig_10_res	41	51	34	126
Aig_11	Aig_11_mix	524	107	53	684
Aig_11	Aig_11_res	253	116	71	440
Aig_12	Aig_12_mix	202	141	77	420
Aig_12	Aig_12_res	232	115	43	390
Aig_13	Aig_13_mix	593	98	97	788
Aig_13	Aig_13_res	286	126	45	457
Bou_01	Bou_01_mix	52	48	11	111
Bou_01	Bou_01_res	227	36	21	284
Bou_02	Bou_02_mix	137	55	179	371
Bou_02	Bou_02_res	99	51	48	198
Bou_03	Bou_03_mix	236	55	46	337
Bou_03	Bou_03_res	13	24	15	52
Bou_04	Bou_04_mix	179	84	182	445
Bou_04	Bou_04_res	88	25	41	154
Bou_05	Bou_05_mix	164	75	63	302
Bou_05	Bou_05_res	200	61	105	366
Bou_06	Bou_06_mix	167	394	129	690
Bou_06	Bou_06_res	68	111	25	204
Bou_07	Bou_07_mix	291	278	410	979
Bou_07	Bou_07_res	166	200	239	605
Bou_08	Bou_08_mix	643	658	754	2055
Bou_08	Bou_08_res	167	253	186	606
